# Supplementary material for: Reassortant Clade 2.3.4.4 of Highly Pathogenic Avian Influenza A(H5N6) Virus, Taiwan, 2017
Source: Emerg Infect Dis. 2018 Jun;24(6):1147–9. doi: 10.3201/eid2406.172071 (PMC6004838; doi:10.3201/eid2406.172071)
Supplement: Technical Appendix 2 — Authors and originating and submitting laboratories of the sequences from the GISAID EpiFlu Database, on which this study is based. [file 17-2071-Techapp-s2.xlsx]

## Sheet: Acknowledge Table
Article DOI: https://doi.org/10.3201/eid2406.172071
Technical Appendix 2 Table. Authors and originating and submitting laboratories of the sequences from GISAID’s EpiFluDatabase on which this research is based. The list is detailed below. All submitters of data may be contacted directly via the GISAID website www.gisaid.org.
Segment ID	Country	Collection date	Isolate name	Submitting Lab
EPI962313	Japan	2016-Dec-13	A/peregrine falcon/Hokkaido/X7/2016	Hokkaido University
EPI962503	Japan	2017-Jan-01	A/peregrine falcon/Niigata/12/2017	Hokkaido University
EPI985386	Japan	2016-Dec-19	A/tundra swan/Niigata/11/2016	Hokkaido University
EPI985385	Japan	2016-Dec-16	A/tundra swan/Niigata/10/2016	Hokkaido University
EPI985384	Japan	2016-Dec-10	A/tundra swan/Niigata/9/2016	Hokkaido University
EPI985383	Japan	2016-Dec-14	A/tundra swan/Niigata/7/2016	Hokkaido University
EPI985382	Japan	2016-Dec-11	A/tundra swan/Niigata/5/2016	Hokkaido University
EPI985381	Japan	2016-Dec-10	A/tundra swan/Niigata/3/2016	Hokkaido University
EPI985380	Japan	2016-Dec-09	A/tundra swan/Niigata/2/2016	Hokkaido University
EPI985379	Japan	2016-Dec-19	A/whooper swan/Aomori/8/2016	Hokkaido University
EPI985378	Japan	2016-Dec-13	A/whooper swan/Aomori/7/2016	Hokkaido University
EPI985377	Japan	2016-Dec-12	A/whooper swan/Aomori/6/2016	Hokkaido University
EPI985375	Japan	2016-Dec-02	A/whooper swan/Aomori/3/2016	Hokkaido University
EPI985374	Japan	2017-Feb-22	A/whooper swan/Hokkaido/X15/2017	Hokkaido University
EPI985373	Japan	2017-Jan-22	A/whooper swan/Hokkaido/X14/2017	Hokkaido University
EPI985372	Japan	2016-Dec-08	A/whooper swan/Hokkaido/X5/2016	Hokkaido University
EPI985371	Japan	2016-Dec-02	A/whooper swan/Hokkaido/X4/2016	Hokkaido University
EPI985369	Japan	2017-Mar-08	A/whooper swan/Iwate/20/2017	Hokkaido University
EPI985367	Japan	2017-Feb-13	A/whooper swan/Iwate/18/2016	Hokkaido University
EPI985366	Japan	2017-Jan-08	A/whooper swan/Iwate/16/2017	Hokkaido University
EPI985365	Japan	2017-Jan-05	A/swan/Iwate/15/2017	Hokkaido University
EPI985364	Japan	2016-Dec-27	A/whooper swan/Iwate/14/2016	Hokkaido University
EPI985363	Japan	2016-Dec-22	A/whooper swan/Iwate/12/2016	Hokkaido University
EPI985362	Japan	2016-Dec-25	A/whooper swan/Iwate/10/2016	Hokkaido University
EPI985361	Japan	2016-Dec-22	A/whooper swan/Iwate/7/2016	Hokkaido University
EPI985360	Japan	2016-Dec-20	A/whooper swan/Iwate/6/2016	Hokkaido University
EPI985359	Japan	2016-Dec-17	A/whooper swan/Iwate/4/2016	Hokkaido University
EPI985358	Japan	2016-Dec-13	A/tundra swan/Iwate/3/2016	Hokkaido University
EPI985355	Japan	2016-Dec-14	A/mute swan/Ibaraki/6/2016	Hokkaido University
EPI985354	Japan	2016-Dec-14	A/mute swan/Ibaraki/5/2016	Hokkaido University
EPI985353	Japan	2016-Dec-14	A/mute swan/Ibaraki/4/2016	Hokkaido University
EPI985352	Japan	2016-Dec-14	A/mute swan/Ibaraki/3/2016	Hokkaido University
EPI873536	Japan	2016-Dec-22	A/mute swan/Kyoto/1T/2016	National Institute of Animal Health
EPI873448	Japan	2016-Dec-22	A/mute swan/Kyoto/2T/2016	National Institute of Animal Health
EPI873384	Japan	2016-Dec-22	A/mute swan/Kyoto/3T/2016	National Institute of Animal Health
EPI873367	Japan	2016-Dec-22	A/mute swan/Kyoto/4T/2016	National Institute of Animal Health
EPI873351	Japan	2016-Dec-22	A/mute swan/Kyoto/5T/2016	National Institute of Animal Health
EPI873343	Japan	2016-Dec-22	A/mute swan/Kyoto/6T/2016	National Institute of Animal Health
EPI873319	Japan	2016-Dec-22	A/mute swan/Kyoto/8T/2016	National Institute of Animal Health
EPI962495	Japan	2016-Dec-13	A/tundra swan/Niigata/8/2016	Hokkaido University
EPI962487	Japan	2016-Dec-11	A/tundra swan/Niigata/4/2016	Hokkaido University
EPI962479	Japan	2016-Dec-08	A/tundra swan/Niigata/1/2016	Hokkaido University
EPI962415	Japan	2016-Dec-22	A/tundra swan/Iwate/9/2016	Hokkaido University
EPI962375	Japan	2016-Dec-29	A/whooper swan/Aomori/9/2016	Hokkaido University
EPI962337	Japan	2017-Jan-18	A/whooper swan/Hokkaido/X13/2017	Hokkaido University
EPI962329	Japan	2017-Jan-15	A/whooper swan/Hokkaido/X12/2017	Hokkaido University
EPI962527	Japan	2017-Feb-03	A/whooper swan/Tochigi/1/2017	Hokkaido University
EPI962511	Japan	2017-Jan-27	A/whooper swan/Niigata/13/2017	Hokkaido University
EPI962471	Japan	2016-Dec-14	A/whooper swan/Fukushima/3/2016	Hokkaido University
EPI962463	Japan	2016-Dec-02	A/whooper swan/Fukushima/1/2016	Hokkaido University
EPI962439	Japan	2017-Jan-16	A/whooper swan/Iwate/17/2016	Hokkaido University
EPI962423	Japan	2016-Dec-21	A/whooper swan/Iwate/11/2016	Hokkaido University
EPI962407	Japan	2016-Dec-22	A/whooper swan/Iwate/8/2016	Hokkaido University
EPI962399	Japan	2016-Dec-18	A/whooper swan/Iwate/5/2016	Hokkaido University
EPI962353	Japan	2016-Dec-06	A/mute swan/Aomori/4/2016	Hokkaido University
EPI962519	Japan	2016-Dec-14	A/mute swan/Ibaraki/7/2016	Hokkaido University
EPI985350	Japan	2016-Dec-13	A/mute swan/Ibaraki/1/2016	Hokkaido University
EPI962305	Japan	2016-Dec-12	A/owl/Hokkaido/X6/2016	Hokkaido University
EPI962431	Japan	2016-Dec-22	A/coot/Iwate/13/2016	Hokkaido University
EPI962383	Japan	2016-Dec-28	A/grey-faced buzzard/Aomori/10/2016	Hokkaido University
EPI985376	Japan	2016-Dec-12	A/goshawk/Aomori/5/2016	Hokkaido University
EPI985351	Japan	2016-Dec-14	A/mute swan/Ibaraki/2/2016	Hokkaido University
EPI967629	Japan	2017-Mar-23	A/chicken/Chiba/1-1C/2017	National Institute of Animal Health
EPI967621	Japan	2017-Mar-23	A/chicken/Miyagi/1-5T/2017	National Institute of Animal Health
EPI967613	Japan	2017-Mar-23	A/chicken/Chiba/1-2C/2017	National Institute of Animal Health
EPI967605	Japan	2017-Mar-23	A/chicken/Chiba/1-4T/2017	National Institute of Animal Health
EPI967597	Japan	2017-Mar-23	A/chicken/Chiba/1-1T/2017	National Institute of Animal Health
EPI967589	Japan	2017-Mar-23	A/chicken/Chiba/1-2T/2017	National Institute of Animal Health
EPI967581	Japan	2017-Mar-23	A/chicken/Chiba/1-5C/2017	National Institute of Animal Health
EPI967573	Japan	2017-Mar-23	A/chicken/Chiba/1-3T/2017	National Institute of Animal Health
EPI967565	Japan	2017-Mar-23	A/chicken/Chiba/1-3C/2017	National Institute of Animal Health
EPI967557	Japan	2017-Mar-23	A/chicken/Chiba/1-5T/2017	National Institute of Animal Health
EPI967549	Japan	2017-Mar-23	A/chicken/Chiba/1-4C/2017	National Institute of Animal Health
EPI967541	Japan	2017-Mar-23	A/chicken/Miyagi/1-5C/2017	National Institute of Animal Health
EPI907290	Japan	2017-Feb-04	A/chicken/Saga/1-7T/2017	National Institute of Animal Health
EPI907258	Japan	2017-Feb-04	A/chicken/Saga/1-7C/2017	National Institute of Animal Health
EPI907250	Japan	2017-Feb-04	A/chicken/Saga/1-4T/2017	National Institute of Animal Health
EPI907242	Japan	2017-Feb-04	A/chicken/Saga/1-3T/2017	National Institute of Animal Health
EPI907234	Japan	2017-Feb-04	A/chicken/Saga/1-2T/2017	National Institute of Animal Health
EPI907226	Japan	2017-Feb-04	A/chicken/Saga/1-6C/2017	National Institute of Animal Health
EPI907210	Japan	2017-Feb-04	A/chicken/Saga/1-5C/2017	National Institute of Animal Health
EPI907202	Japan	2017-Feb-04	A/chicken/Saga/1-6T/2017	National Institute of Animal Health
EPI907146	Japan	2017-Feb-04	A/chicken/Saga/1-2C/2017	National Institute of Animal Health
EPI907138	Japan	2017-Feb-04	A/chicken/Saga/1-3C/2017	National Institute of Animal Health
EPI907122	Japan	2017-Feb-04	A/chicken/Saga/1-1C/2017	National Institute of Animal Health
EPI907106	Japan	2017-Feb-04	A/chicken/Saga/1-4C/2017	National Institute of Animal Health
EPI907098	Japan	2017-Feb-04	A/chicken/Saga/1-5T/2017	National Institute of Animal Health
EPI907090	Japan	2017-Feb-04	A/chicken/Saga/1-1T/2017	National Institute of Animal Health
EPI873512	Japan	2016-Dec-19	A/chicken/Miyazaki/1-7T/2016	National Institute of Animal Health
EPI873504	Japan	2016-Dec-19	A/chicken/Miyazaki/1-6C/2016	National Institute of Animal Health
EPI873488	Japan	2016-Dec-19	A/chicken/Miyazaki/1-6T/2016	National Institute of Animal Health
EPI873480	Japan	2016-Dec-19	A/chicken/Miyazaki/1-7C/2016	National Institute of Animal Health
EPI873456	Japan	2016-Dec-16	A/chicken/Hokkaido/1-3-7C/2016	National Institute of Animal Health
EPI873408	Japan	2016-Dec-16	A/chicken/Hokkaido/1-1C2C/2016	National Institute of Animal Health
EPI873359	Japan	2016-Dec-19	A/chicken/Miyazaki/1-4C/2016	National Institute of Animal Health
EPI873311	Japan	2016-Dec-16	A/chicken/Hokkaido/1-3-7T/2016	National Institute of Animal Health
EPI891647	Japan	2017-Jan-24	A/chicken/Miyazaki/2-3C/2017	National Institute of Animal Health
EPI891623	Japan	2017-Jan-24	A/chicken/Miyazaki/2-5T/2017	National Institute of Animal Health
EPI891615	Japan	2017-Jan-24	A/chicken/Miyazaki/2-1C/2017	National Institute of Animal Health
EPI891599	Japan	2017-Jan-24	A/chicken/Miyazaki/2-4C/2017	National Institute of Animal Health
EPI891591	Japan	2017-Jan-24	A/chicken/Miyazaki/2-1T/2017	National Institute of Animal Health
EPI891535	Japan	2017-Jan-24	A/chicken/Miyazaki/2-2C/2017	National Institute of Animal Health
EPI886593	Japan	2016-Dec-27	A/chicken/Kumamoto/1-6C/2016	National Institute of Animal Health
EPI885388	Japan	2017-Jan-14	A/chicken/Gifu/1-2C/2017	National Institute of Animal Health
EPI885380	Japan	2017-Jan-14	A/chicken/Gifu/1-8C/2017	National Institute of Animal Health
EPI885372	Japan	2017-Jan-14	A/chicken/Gifu/1-9C/2017	National Institute of Animal Health
EPI885364	Japan	2017-Jan-14	A/chicken/Gifu/1-6T/2017	National Institute of Animal Health
EPI885348	Japan	2017-Jan-14	A/chicken/Gifu/1-6C/2017	National Institute of Animal Health
EPI885340	Japan	2017-Jan-14	A/chicken/Gifu/1-10T/2017	National Institute of Animal Health
EPI885332	Japan	2017-Jan-14	A/chicken/Gifu/1-2T/2017	National Institute of Animal Health
EPI885308	Japan	2017-Jan-14	A/chicken/Gifu/1-10C/2017	National Institute of Animal Health
EPI885300	Japan	2017-Jan-14	A/chicken/Gifu/1-1C/2017	National Institute of Animal Health
EPI885284	Japan	2017-Jan-14	A/chicken/Gifu/1-1T/2017	National Institute of Animal Health
EPI881189	Japan	2016-Dec-27	A/chicken/Kumamoto/1-2T/2016	National Institute of Animal Health
EPI881181	Japan	2016-Dec-27	A/chicken/Kumamoto/1-1C/2016	National Institute of Animal Health
EPI881149	Japan	2016-Dec-27	A/chicken/Kumamoto/1-3C/2016	National Institute of Animal Health
EPI881117	Japan	2016-Dec-27	A/chicken/Kumamoto/1-5C/2016	National Institute of Animal Health
EPI881109	Japan	2016-Dec-27	A/chicken/Kumamoto/1-4T/2016	National Institute of Animal Health
EPI881101	Japan	2016-Dec-27	A/chicken/Kumamoto/1-7C/2016	National Institute of Animal Health
EPI881093	Japan	2016-Dec-27	A/chicken/Kumamoto/1-6T/2016	National Institute of Animal Health
EPI881077	Japan	2016-Dec-27	A/chicken/Kumamoto/1-3T/2016	National Institute of Animal Health
EPI881069	Japan	2016-Dec-27	A/chicken/Kumamoto/1-2C/2016	National Institute of Animal Health
EPI881053	Japan	2016-Dec-19	A/chicken/Miyazaki/1-5C/2016	National Institute of Animal Health
EPI880997	Japan	2016-Dec-27	A/chicken/Kumamoto/1-4C/2016	National Institute of Animal Health
EPI880973	Japan	2016-Dec-27	A/chicken/Kumamoto/1-1T/2016	National Institute of Animal Health
EPI881221	Japan	2016-Dec-27	A/chicken/Kumamoto/1-5T/2016	National Institute of Animal Health
EPI880949	Japan	2016-Dec-27	A/chicken/Kumamoto/1-7T/2016	National Institute of Animal Health
EPI962345	Japan	2016-Dec-16	A/chicken/Hokkaido/002/2017	Hokkaido University
EPI915870	Taiwan	2017-Feb-03	A/duck/Taiwan/1702004/2017	Animal Health Research Institute
EPI985387	Japan	2017-Feb-03	A/pintail/Tokyo/1/2017	Hokkaido University
EPI985368	Japan	2017-Feb-17	A/mallard/Iwate/19/2017	Hokkaido University
EPI985357	Japan	2016-Dec-09	A/mallard/Iwate/2/2016	Hokkaido University
EPI867073	Japan	2016-Dec-02	A/muscovy duck/Aomori/2-3T/2016	National Institute of Animal Health
EPI867065	Japan	2016-Dec-02	A/muscovy duck/Aomori/2-1C/2016	National Institute of Animal Health
EPI867049	Japan	2016-Dec-02	A/muscovy duck/Aomori/2-2T/2016	National Institute of Animal Health
EPI867001	Japan	2016-Dec-02	A/muscovy duck/Aomori/2-4T/2016	National Institute of Animal Health
EPI962321	Japan	2016-Dec-19	A/pintail/Hokkaido/X8/2016	Hokkaido University
